# Supplementary material for: Gene Expression in Gut Symbiotic Organ of Stinkbug Affected by Extracellular Bacterial Symbiont
Source: PLoS One. 2013 May 14;8(5):e64557. doi: 10.1371/journal.pone.0064557 (PMC3653873; doi:10.1371/journal.pone.0064557)
Supplement: Table S2 — List of EST clusters from R. pedestris representing either putative isoforms or premature transcripts. (XLS) [file pone.0064557.s003.xls]

## Sheet: Supp Table 2
Table S2. List of EST clusters from R. pedestris representing either putative isoforms or premature transcripts.
Cluster ID	Number of clones	Cluster length (nucleotides)	SymM3	SymM4B	SymM4	ApoM3	ApoM4B	ApoM4	Nucleotide sequence
Rped-0001b	46	387	0	0	9	0	3	34	ACATTTGGATTGAGAAGCCTTCTTGAAGCACGAAAATGAACAAGGTTCTGGTTTTGGTTTTAGTATTCTGTGTAGTTTCTGCCGTACTTGCAAGACCACAGGAGCCTGATGCACGAGTTGGAGGCGACTGGGAGCGTTGCAAGGTGATGAGACGATGCAGAGACAGAATACCTTGCTGTGAGTCAGTTGAGGGTCCCAACTGCTGTGAAAAACCTGATCCTTGTAAGCAAAGAACTCAATCATCTTATATATCTGGGCGATTAAAATTTGAAGTACTTGAGGGGAAAATCAGCGAAGGCCAAATTTGAATTGCTGGTAGTTGATTGCTGTTTGGTAGATTTGAAATACAATCCCTAATAATTTTTAATAAAAGTTTTATTCTTACTG
Rped-0014b	1	644	0	0	1	0	0	0	GACCGAAGGTAACATAAAATACCTTAATATTCAGTTTTAATATTACATTTTAATCAATAAAAAAATTGGATATTCGACTAAGTAAACTGAGTTAGAATAAGAAATTGTGTCAAAAGAAAAATGCTAAAGCCTGTTTTGATTTTATGCTGCATAGCATTCGTTGTGTGCAGTGCAACTGAACATGAGTGGCATAAATTCAAGGCATTACACTCAAAGCGCTATAGGAGTCCTTCAGAAGAATTACTCCGGATGAAGGTCTTCATGGATAACAAGAAACTGATCGATGAGCACAATGAAAGATTTGCTCAAGGTCTTGAATCATACACAATGAAGATGAATGAATATGGTGACTTGACTGAAGATGAGTTTCAAAACATGTATCTTGGACTTCATCCGTCA…
Rped-0015b	3	970	1	1	0	0	1	0	GGTGTCTAGAAGTTTTAGTTCTCCTGGTAAGTTATTCTTAACTTTACAGATCCTATTAGAAAATCGCCATACACCCAAGGTGACAAAAATGAAGGGCTTAATCATTGTAAGCCTTTTGACCTTCGGCATGGTTGGTGCTGAATTTTGCTACAAAAATGTCCATGCTTTTTGCAGTCATAAAGTTGATGGATCTCTTATTCATTGTACTTCAAATTTTTCAAGTGTGCACTCTGTTATGTATGACCTAGAATCCTATGTTAAGCAGCATCTCTCTCAAAGCTTTCAGTATTTGCTCATGTCAACTAATTTTGGAAACTATCAGAAGAATCGTGAAGGGTTATCAAAATTATACAGGAAGTTGTCTGATGACACGTGGGAAGATTCCATTCATCTCCTAAA…
Rped-0019b	7	740	0	1	2	0	3	1	GCACTCCCGTCAATTGTGTTGTGGTGTACGCATTGACTCTCGTCTTCTCTCAGTTTTTCAAGCTTAACTAACCTAAAGCAAAATGTGTGACGAAGAAGTTGCTGCCCTCGTCGTTGACAATGGATCCGGAATGTGCAAGGCTGGATTTGCCGGAGATGATGCACCACGAGCTGTGTTCCCATCCATCGTGGGAAGGCCAAGGCATCAGGGAGTCATGGTTGGTATGGGACAAAAGGACAGCTATGTTGGTGATGAAGCTCAGAGCAAGAGAGGTATCCTTACCCTGAAGTACCCGATCGAGCATGGTATTGTCACCAACTGGGATGACATGGAAAAGATCTGGCATCACACCTTCTACAATGAACTCCGAGTTGCCCCTGAGGAACACCCTGTCCTCTT…
Rped-0019c	10	709	4	2	0	3	0	1	GTCCGGAATGTGCAAGGGCTCAGTTGACGCTCCAAGCCCTCTCTGCTTTCAACTCCGTTACACTTATTTACTCAATCTTTAACCAACCCAAAACAAAATGTGTGACGAAGAAGTTGCTGCCCTCGTCGTTGACAATGGATCCGGAATGTGCAAGGCTGGATTTGCCGGAGATGATGCACCACGAGCTGTGTTCCCATCCATCGTGGGAAGGCCAAGGCATCAGGGAGTCATGGTCGGTATGGGACAGAAGGACAGCTATGTTGGTGATGAAGCTCAGAGCAAGAGAGGTATCCTTACCCTGAAGTACCCGATCGAGCATGGTATTGTCACCAACTGGGACGATATGGAAAAGATCTGGCATCACACCTTCTACAATGAACTCCGAGTTGCCCCTGAGGA…
Rped-0019d	8	746	4	1	0	1	2	0	GTCACTCGCTAGCAAGTTGCCCAGGGAAGCGGTCTAACAGGTGAGAAGAAAGAAACATACAAAATGTGTGACGACGACGTAGCCGCTCTTGTTGTTGACAATGGTTCCGGGATGTGCAAAGCCGGTTTCGCCGGAGATGACGCCCCGAGGGCCGTCTTCCCCTCCATCGTCGGCAGGCCAAGGCACCAGGGTGTCATGGTCGGTATGGGTCAAAAGGACAGCTATGTAGGTGATGAGGCACAGAGCAAGAGAGGTATCCTCACCCTGAAATACCCAATTGAACACGGTATCATCACCAACTGGGACGACATGGAGAAAATCTGGCATCACACCTTCTACAACGAGCTGCGAGTCGCTCCTGAAGAACATCCCATCCTCTTGACCGAGGCTCCACTCAAC…
Rped-0020b	1	256	0	0	1	0	0	0	GTGAGCGAGGAATACCGAATGTTTAAATATATTTATATTATTATGACTGTTTGTGCGCAGTTTCTGTGTTCAGCTTTGCCAAAGCTGAGGATGATTCGATCGTTGTTGATTCGTTTATGGAAGAATCAACCATTGCCAGATCGTTTGCGGCCCCCCCCCGCGCCCCCCGAAAATCTCTCAAATTATTTCGTTGGGGGCGCGACCCCAGTTGAAAAGTCAAACGGTCTTTACTCGTTACTGAGAAACCCCGGTATTT
Rped-0023b	2	706	0	2	0	0	0	0	GAGTGGAGAACTAGTTGCTATGCCTCAATACTGGAGACTGGCCCTCAGTGCTCTGCTCCTCGCCACCAGCACGAGTGGCGAGGCGCCCACGGACTATGCAGGTGCTCAAGTATTCCGCATCGCCACTTCTCTTCTACCGATCCCAGATTTTCTTCAAAATCTTGATGTTGATGTTTGGGCTCACAACAAAAACTTCACGGATGTAATGGTTACCACAAATAAATTACAACACATGAAACATGTGCTACAAGAATATGGAATCCCCTATGAAGTCATGATATCCAATGTCCAAACCATGATCGAAATGGAGTCGGTATTGCCATTAAGTGATGAACACCAACATCGTGCAAAAGTGTGTTTTGCAGGGCCTGGGTTGTCTTTTGATAAATACAATCGGCT…
Rped-0027b	1	311	0	0	0	0	1	0	TTGTATCTTTGGTTGACTCCACTACGCAAGGATGCTTGACGACATTCTCAAGAAAATCTTTCACGTGTTCCTGATCGTGGTCATGATCATAACTCTAATCTTCGCTGCCCGTGTCGCCGGAGCAGAGATGCAGCTTTGGCCGCCCGGAGTTGCACAATGGCCCGACCCCGGAGCTGAAGAATGGCCCGATTTAAAATGACCGTGAGGATGATGGACCATCACTTATGTTCAGACAGCGACAGTTAATGGCCCATACAATGTAGTAGAACATGTAGAAAATAAAATACGTAGTTATAAATAGCAAAAAAAAA
Rped-0043b	10	772	0	0	10	0	0	0	ATATTGATTTCACAAGATGGTTACGCCAAAATTATTCCTTCTTTGTGCGGCATTTTTTGTCACAGTGCAAATATCTTATGCACGAGTAGCTGAAGACATATTTAACAACTATGAATTAGAGCCACAATTTGAAGATGAAGATCCAGAACCTCTATCGAACAAAGTATGTCACTGTGAGACTGCAAGTTGCTCCTGCTGTGTAAGGGAATTCAGGAAAACAATATGTACCTCTGTCGATTTTCTTGAGAAGTTAGATGAAGATAGCCTCCTTATTCAAGTCAACTTAACAATTAACGATAAAAGAGTTATTTCTCAGAAGATTTCAACTAATTCTATCCCACCACTCTGCTATGCAACTGGCCCATTAGCAGTATGCATCAAGCTTAATGGAAGAAAGGA…
Rped-0049b	1	590	0	0	0	1	0	0	GGACAGTTGTGGGAGAGGAGGACAAGATCCTGTCTTGCTGTTGCAGATGAATCAGTTGCTATTGCTATGTTTGCTGCTGGCTACAGCATATGCTGCCACTATTGATAATGATAGCTTCAGACCAATCATAGAAAAGGTTAACTCTATCAAGACTACATGGAAGGCAGATCCCAACTTCCCATCTGATATTACTGTTTCATCCATTAAAAGACTACTTGGATTGAAGAAATCTGTCCACAAGCTGCCCCCGAAACAAGATAATGATATTCCTAACACACCAATCCCTGAGGAATTCGATGCTAGAAAGCAGTGGCCTGAATGCCCAACAATCAGTCAAATAGCAGACCAGAGCAACTGCGGATCTTGCTGGGCGGTAGCAGCAGCAACTGCATTCTCGGA…
Rped-0053b	5	773	0	0	0	0	5	0	CTTTTATTTAATCAGTTAATCCTGTGTTTAATGGAGTGTACATAAAAAATTTGGGGCGATTTTATATATATGTATTCTCGGACCAACTAGAATTATTAGAGTGGTTCTTTGTTCGTAAGTCATGATTTTAAACTTATTACTGGTTTGTGGAGTCTTCCTTTTCCAGGAAAGTATATGTTCACCACCCAAAAATGAAAACAGGAAACCTGAATATTATGAGGATTATGCTGGCAAGATAGCAACAAATGAGCACTTAGTAAAGCCCTACATTCTTGAAGAGGGTAAAACTGAAAATGACGGAATTGGTGGAAAAGATTTATTCATATTCCGAGGAAAAAATATGGATGAAGCAAATAAATATATTTCTGGAAAAATGCCAGAAGATTTAGAAGGCTCAAA…
Rped-0107b	1	351	0	0	0	1	0	0	GCGCGGAAGCGAAGAAGCTCTCAAGAAGGCAGTTGCAACTGTAGGACCTATTTCTGTAGCCATCAGGGCTGGAATAAGATCATTCCAATTCTACAAAGGAGGCGTCTACAATGACCGAGCATGCGACAACAAATTAGACCACGGTGTTCTCGTTGTTGGCTACGGAACTGAAAAGGGAAAGGACTACTGGCTGGTGAAGAACTCCTGGGGTCCATCCTGGGGAGACCATGGATACATCAAGATTGCCAGGAACAAGAATAATCTCTGTGGAATCTCAAGTATGGCCAGCTTTCCAAAAGTTTAATTAAGCCATCTTAGCTGTTGTATAAAGAAAAATAAAGGCTTTTTATG
Rped-0109b	3	805	0	3	0	0	0	0	CTATTAGTCATAACGTACTATTATAAATCTAGAAAGAGTTCCGATTATAACCCAGTTCCAATTAGGTATTCGGACCACGTTGGATTCTGACCGCTAAAGTCTATGTGTATATCAACTTCGTCATGAAAGTCTTAACATTGGTTCTTGTGTGCCATTCTGTATATTCTAGTGTCACAGCACTAAGAAAAATTTACCCTTCTTCAGAGAAATTATATATTGATGGAGGAAACCCGGGTTCACCTGTCTTTCTGACGGATTACATCGAAAGAGGTGATATTAAGGCAGGCCAAAAAGCGTCTCAAGTTCATGGAATTTACGACGGCTTAAAAAGTTATGCAGGATTCTTCACAGTTAATAAGACTTGCAATTCAAATATGTTTTTCTGGTATTTCCCTGCGG…
Rped-0117b	3	459	0	1	0	0	2	0	ACTGCAAGGAGTGCTAACCTAGCCGTGGAGTTTCTTTTCTGACCGCGTGTTGCTGTTTATGTGAGTATTACTGAAATACTGTGCCTTAACAGCATTATTCTCTACCTAATCTTAAAATAATCATAAGACTTTTTTAGTTAATCTCAATGGCAAAGTCGAAGAATCATACAAATCATAATCAGAACAGGAAAGCCCATAGGAATGGGATCAAGAAACCCAGAAGACATAGGCACGAATCCACTCTTGGAATGGATCAGAAGTTTTTGAGGAACCTTCGATTCGCTAAGAAACACAATCTTCCTCCCAAGCAGCAGCTTAAGAGAGCTCAAGCAAGGAAAGCTTTTAATGAGAAAAGGCTGAAGGAGCAGTCATAATTTGAATAAAACTTTTTTTTTTTTA…
Rped-0145b	3	605	0	0	3	0	0	0	ATAGTAGATGACGTCGACTGATTAAATGTCTTAGCAAAGCTTTGAACAGATAAAGCGTTTCAAAGGCTAAGTTAAATCTCAGTTAATCTATAAGAACAAAAACAAATGTCTAGCTATATACGTAGAGTTCAAAATTGTGAACATTCTCTGCAGCTATGTTGAAGACAATTTTAATCGTATCTTTAATTGGAAGCATAGCAGTTTCAGCTGCTGAAGGTCAAACTTCTCCAACTGTCGAAGGGAGACAAATGTGCAGCGAGCATGCATACTGTGGCGCAGGTTTTCATTGCTGTAGCTCATCTGACTGCTGTCCCTTCGGCAAGGAGTGTTGCTGGCCTACTTTCGGCTCAACCAGGTGTTGCAACGATCCTGTCTGGCCTTGGGTTTAACCAAATATTT…
Rped-0152b	3	463	0	0	0	0	1	2	GATTCATAGGCGTCGAGGTATAGAGCTCAGACTGCCTGCGTCTAGCCTATAAGGCCTATAGCCTTTATAGTTGTTCTCTCTAGCTTGCTAATCTTACTCAATTCTGCTACATCTTCAATCTAGAAGAATGGGATTGTTTTCTTATTTGGTAGTGACTGTAATCGGTGGAGCAGCTGTAACACTGTTCCCGCCTCTCATCGGACCAGTGGCTAGCATGGTAGGGATGGGGTCTGTCGGAGTGGGAGCTGGAACTGTTGCAGCTGGAGCACAGGCCTATGTAGGCAATGTAGCTGCTGGCTCAGTTTTCTCAGCGCTACAATCAGTAGCCATGGCATCTCCTACTCCTTAGGAGTGATTTTCTTTCAAATTCACTCAGTTTATTCTAGTTCATTCTTCTCT…
Rped-0154b	3	597	0	0	2	0	0	1	TGCCGATAATAATAGAAGGTGTCTCACCTACACTCCCTGAATTGTTCAAAGGGGGTTTATTAGTAACTTATAATCCAGTTTCATTTAATAACTTTTCAGGCATCAGTTTTGGTCAATTGGTATAGGTTCATTTCATCAGAAATGTGGCGATTAGTTACTGCAGGCCTGTTGAGCCTGTTTGTGGTAAACTCAAGGGGCATGGAAATGTGCGAGAGATGTAATTGTTCGGGAGGTGTCGTCAATTGCTCGCTAAAAAGGATGGAAGATCATATGAATGACACTGTTTGGCAAGGGATTATCAACGTAGATGTTTTCATTCTAGATTATAATGGGTTTGTGCACTTGAAGACTTTCCCTCTCTTTGGGACCTCAAAGCTATCCATAAGGCACAACTTAATA…
Rped-0156b	1	784	0	0	0	0	1	0	GAGTATGACAAGCCACAGTTGGTCGAGTGCTTCTTGAATTGTAAAATGGGATTAATTTAGGCCATATAAGTAGACTTCTCTTTACAAGCACGGGAAAGGTTTGGTTATCATCATGACTCAATAATTATTTGTGTTACGTTGTTTTTTTCAAGTAATTGCAAGGACTAAAGATTTAAGTACTATCAGTTATACTCAAAACACATTCACCGTTATTGCTAGGATTTATTTTATTTTTTAAAAACGAGGTTATAAGTTGTACAAGGTTCTAGTGAACATTTGGCTTCTTTAACATACATAACTACAACTTATTGGTTTTGCTCAAGTAACATAATGTTTATTTGGGATTGGTTTACAGGAGTTTTAGGCTACTTAGGTTTGTGGAAAAAGTCTGGGAAGCTT…
Rped-0174b	4	1698	0	0	1	0	2	1	GCAGTAGCCAAGAGCAGAGGATCAGAGCAGGATATCAGAGCTCAGTAGCCAGCCCAATCAGCTAACTCTCCAACATGGTTTACGAGACAGACTTCTACACAACGAGAAGGCCCTACAGCCGACCTACCATCACCTCCTACTCGGTGACGGTGCCTCGAGTAGGAATAAGCTCTTGGAGAGTGAAGCCGACTATCAGATCGTCAGTGCTGATTGGTGAGCTGGACAGGATCTACCACAGACCCAGGCCGCACCTAGCTTATGCCCCGCTGGAGGACTACCTCAATTCTCGTCCACTTGTAGATTTCGACGATGAAACTAGATTAATAAGAGCAGAAACGGACAAATTGATGAAACGAATTTATACATCTGTACCACATCCTCGTACATCAACTCCATTCC…
Rped-0180b	1	693	0	1	0	0	0	0	GACAATTAGCCAGAAATGTCAGGCAACCCATCTCGAATGTATCCATCATTGAGACATCTTAATCAATCTTCCGGTCATCATCATTTTCCTGCATCACATGCTCATCACGATTACGGTTGGATTCCACCAACTCACTGCGTTGGCACTCACCGCTGGGTGCCTAGCTCAGGAGGGCACGTTCCTTCGGACGCAGTAGTTGCTGGCATGGACAAAGACGGAGGACAAATTTTCGTAGGCAGAGCTTTCCATGAGGGCGACCTTCTCCCAGCTAAGGTCTGCCCCACTCATGGCTGTGCATTCGTCGCTTATTCCGGAGAGGAAGTGACCAAAATTCATTATGAAGTTTTGTGCAGTGAGCATGTAGCTTGGAAGTTTGCACGTAATGGAGACTACCCACCA…
Rped-0181b	2	799	0	0	0	1	1	0	GTCAATTCTTAGTGGCTTACGGGAAACCAACATGGCTCTTTTATTAGCAGTTATATCAATTTTTCTAGTCTCCGCTCAGGGGCTGGAGGAGCCTCTGAGCTTCCTGGCTACCATGGACCAGGGTTCTCTTCAGAAGCAGCACGAAGGTCTGGTTGCTGACGTGAAGGACTGGTTCGTCGGGACAATGAAGGACATGAAGAACGACGTCGACAGCCAAGTGGAACATCTCAAGAACGTCATGGATACCAGCAACAAGGAAGGAGAGCAGAAGATTCACCAGCTGTATGAAAACTCACTTCTCAAGCTCAGGAAACTTAATGCACCTGAGGTGTGCCTGAAGAACGCCGAGCTTCAGCTTATGGCAGAGAAGTCGAACGCACTCCAGAGTTTCGTGACTTG…
Rped-0188b	1	625	0	0	0	0	1	0	AGATTTGTGATTTATTACAGAGTCCGATTTGGATAAAAATTTCTGTGATTATCATATTAATACTATTATACCATTGTACAATAGAATATCAGTTGTACAGCTTAAATTTCAAGTCTTGTTGTAAAGTTATATTGTAATGTTTGGAGTAAGGTTTTCCTACACACGATGAGATTCACCCTGCTGGTCACAGTAACAGCTGATTAATGTCATTGCTTCTTCTCGTGGGGCTCGCCCTGCTGAGCTCAGTAACAGCTGATGTTCCCAACTTCTTGTCAGCAACGGACTACGATCTAACATTTAATATTGACACGGCTAAATCTACGTTTCAAGGAGATGCTACCATTGGATTGAGTACAAGTGCAAACACTGGGTCCGATGTATATAACATTGTTCTCCATG…
Rped-0267b	1	4326	0	0	0	1	0	0	TTTTAATAAGCCACGTCTCAATGTTTCTTGAGGTTTCATTTGTTAGATATAGGGGAGGGTTGTAACTTGTCATCGGTTTACCTACCGGTGCTACGTCGATGTTTTCCTAAATGTTGGTTTTAGTTTATAGGCCGGGTTTATTTATTATTTGTTTTTCAGTTTTTTTTACGAAGTGAAATGAAGAAGTACTCGTCCACTTACTCAGGATCGAAGAGTTTGATTGTTTTTACTGTTCTACTACTTGCATGGGTTTGTGGGTTCGCTTCTAGATTGTTTGCTGTTATCAGATTTGAAAGCATTATACATGAATTCGATCCATGGTTCAACTACAGATCCACCGCTTATATGGTGGAACATGGATTTTACAATTTTCTCAATTGGTTTGATGAAAGAGCCTGG…
Rped-0267c	1	1136	0	0	0	0	1	0	GCATTTGCCGGCATCACACCGCACCGTCTCCCCTATCAAGAGGCAATACTCCCTTGTTAATTCCATTACGCCACTTGGCTTTGTTTAGTCGATAAAAGACTTTGAAGAAAATGGTCCAGGTTGAAAGCTCTGCGAGTCCTCCCCCAGTTATGTGGGCACAACGCCACGCAGTAGTGTTCCTCACTGTCTGTCTTGAAGACTGTAAAAACCCTGAAATTCGCATAGAACCGGACAAAGTCTACTTCAAGGGCACTGGAGGCACTGAGAAGAAAGAACATGAAATTACAATAGATTTATACAATGAAATCGACCCTGAAAAATCCCTTAAGGCTGTCAGAGATAGAAATATTGAAATTATGTTAAAAAAGAAAGAAGACAAACATGGTTATTGGCCACAGC…
Rped-0270b	1	625	0	0	0	1	0	0	GACCTGAAATGAAACCATTAGGAGAGGCAACATCAATCAGGGGAAGGTTTCTGTTTGCAAATTATTTTATTCAGTGTGGGAAGCTATGGTAGTCTTAAATTTTCCAAGATATATCTTCAAAGTAGGTAAATATATAAGGACTCCAGTTTTTGGTTACAAAAGAACAACTCCCCACTTAAAAGCTTTAGGTCAGCAGTGGAATTTACATACAGTATCTTATCAACAACAGTACAGTACGATGGCTGATCCCAGTGAAACAATTGATGGGAATGATATACTTGCAGAGTCACTGAGGGAACAGGCCCCTAATTGTTGTTGGTGGGTCTTGTGATGTAGATCATGAAGGAATTGGAGGATTTCAAGAGTGCCCTCAAGTAGAATTGATGAAGCCATATTGTA…
Rped-0270c	1	734	0	0	0	0	1	0	GAGATTCATTGGAAAATCTTGTGTGCTCCAATAATCATTTATCATTTAAGAATCGATTTTAAGCCAACCTGTTATCTCGAGTGTTGACCGGTCATTTGAATGGATGTCATGAACTAAGTGTCATTTCGGTCACTTGTTAAGAATTTAAGAATACTGCCTCCATAGCTTTGTTTTTTATGATTTGAGAAGAAATTTCTGCATTTCTTTGTAATTATTTTATTATTCTAGTACGATGGCTGATCCCAGTGAAACAATTGATGGGAATGATATACTTGCAGAGTCACTGAGGGAACAGGGGGTCGAATATGCTTTTGGAATAGTTGGTATTCCTGTGATAGAGTTAAGCATGGCCTTCCAGAAGGCTGGCATCCAGTATGTAGGTATGAGGAATGAACAGTC…
Rped-0327b	1	1836	1	0	0	0	0	0	TCCTCAGCACATTTCCTCTCGGCGCGTTATTAAAACATGGTGTTTTTTTTACTATTTTGTTCTTCCTTAGTCGCCTTGTACCTACTCGCCGCCTACGCGTAATCACCACAACAGCAAACCAAGAAATATGGACAACTTATTCCAGGACCACCAGGCTATCCGATTATTGGAAATGTGAAAGAGTTCACTTTGGGAAGAAAAGGTACAGAGATGTATCAGAAGATGCGAGAGAAATATGGAGATGTCATGAGGTACTGGATAGGATATAAACTAGTCGTCCTTCTCGCCGATCCCGATGACGCAGAGGTACTGTTCCGGGATACACAGAACCTAACCAAATCTGAAACATACAACTTTCTCCATCCTTGGCTTGGTACTGGATTGCTGACTAGCACAGGG…
Rped-0327c	1	648	0	0	0	1	0	0	ACAGTCTGTCCCGGGTGCTCAGCCAGATCGCTCTAGCAAGCCAGCAGAATGATCCTAGAGCTGTCTCTCCTATTCCTCTTTCTCGTATTCGTCATCGTCTACCTTCTATCACCTGATTCCTATACTCGGAAATGCGGGGCCAAAATACCCGGACCCCCGCCCCTCCCTCTCATTGGGAACCTGCACGAATTGAAATTCAGAAGCGAAGGTACAGAGATGTATCAGAAGATGCGAGAGAAATATGGAGATGTGATGAGGTACTGGATAGGATATAAACTAGTCGTCCTTCTCGCCGATCCCGATGACGCAGAGGTACTGTTCCGGGATACACAGAACCTAACCAAATCTGAAACATACAACTTTCTCCATCCTTGGCTTGGTACTGGATTGCTGACTAGC…
Rped-0327d	1	708	1	0	0	0	0	0	GAGTCTCGCCGGAGATGTCGGCTCAATAGGAACCAACTCTAGAGCACTGATGATGGGACGGTTCGCCCCGAAAGTACTTTGCCTGTAATAAAGAAATATTAAGAGTGGAGGTGTTTGACCTTTTTGATCCTTCCGTTGACGATGGACCTCCATCAGCCAGCCCAAATCCAGAGTATACAATAAGGTACAGAGATATATCAGAAGGCGCGAGAGAAATATGGAGATGTCATGAGGTACTGGATAGGATATAAACTAGTCGTCCTTCTCGCCGATCCCGATGACGCAGAGGTACTGTTCCGGGATACACAGAACCTAACCAAATCTGAAACATACAACTTTCTCCATCCTTGGCTTGGTACTGGATTGCTGACTAGCACAGGGTATAAGTGGCATATACGG…
Rped-0433b	1	573	0	0	1	0	0	0	ACTTCAGGCTCGTTCGTGCCAGGGGACGCCCGCCAAACTCTCCCGCCTACCTATTGCATCTTCTTTTATATTTATTTAATTTTTGACGATGTCAGACGACGGATCATCGGCTGTAGAAAAGAAGAGGGGGCGCCCCAAAAATACAGAGGAATCATCTCCTAAAGAGGCTAAAAAGCGAGGTCGTCCTGCCTCCGATAAAAAGGAGAAGAAAGATGAGGGTGAAGCTCCAGCAAAGCGAGGTCGTGGGAGACCGAAGGGTTCCGTCAAGAAAGGAAAGAGCAAAACTAAGGCTAAAGCAGCTACTGGTGGCACAGGCAGAGGCCGTGGACGACCATCCAAAAAAGAGGAAAAGAAAGCTGACTCTGCTGAGGAAGAGGATGAAGAAGATGAAGATAATGA…
Rped-0440b	1	604	0	1	0	0	0	0	CGTATAAAGATGAATAAGTGTTTGTTAGAATATTAATTAGTATATTTATTAACAGAGATTAAGAACAATTCATAGAGCTTATAAATGATATAAGTGTACTTAATATTACAAAAGCAAAGTCATTAAGTAAACAAAGTCCTTATAACAGGCATATAATTGGGCATAAAAATCGATTATATAAAAATAATACTTTTTTTAGACAATAATCAAAGGAAGGTATATTTTTATTCAATAGGATTTGCTTCAAATTTTATAATTTGGGGTTGAGGATTGATCCATGGCTGCGAAAGAAGCACAGCCTGGCATGAGTGCTGCTTCTTAGATTGTTCACTCTCTGCAATGAAGTCTATAATTATCTTCAACCCTGCAACCACCTGTTTTTGTACTTTTATTATTTTA…
Rped-0640b	1	2346	0	0	1	0	0	0	CTAACGTACAACATATAACTTTTTTTTAGTTCAATTTTTACTTGATTAACGTTTTATTCCAGTCAAATATATTTTTTAATACTTAAGAAAACTATGAAGAATTTTGTTTACTAAGAAAGTATACAAAAGAAATATTTGTTTTCTATCAGTAAGGCTGGGGCGCTAACTATTACCTGTTTTTACTACCTTTACTACGACAACGAGTAGCAACTCTCACTTCAAACATCATTCTTGGCAACAGAAGGATGGGGGCTTTCAATATTAATAAATTCAATAACGTTATAAATGTAAGCTTGATAAAATGTTTTTCTATTCGGATGATATGCTGAGGAGTTGTATTCTAACGTCATTTCCAAATGATGGTATTTTTAAGTGCCTACTCTTAGTTAGTTTAAAATA…
Rped-0644b	1	693	0	0	0	0	0	1	AACGCTTGTGCCGTTTCCCATGAGCTGGCAACTTTTAGAATAATGAATAAACACTTGGTAAGGAGGTATAAGGTCATCCCGAGATTTTCCTTGTGTTCTGCCTCTGCATGCTGAGACTAAATAATAACAAAGTAATTAGGAAGATTACTCTGTATTGAAGAGTGAATTCCACCCAATATCAAAACTGTTAATCATGGTAAACCCTCCATACTATGTTCCTCTTGTTGAAATTGTCCCCGCTCCTTGGACTGAGAAATGGGTAGTTACTAAGTCTAAGGAAATAATGCTAGACATTGGACAAAGTCCTGTTGTATTATCCAAGGAAATTCCAGGCTTTGCTCTCAATAGAATACAGTATGTAATATTAAATGAATGCTGGCACTTAATAAATGATGGAAT…
Rped-0645b	1	2087	0	1	0	0	0	0	GGAGGATCAAGAAGATTCTAGAATACCGATTTAAATAATTGCAATTCGATACTCTTTGCAGTGAGAACTTTTTCTATCTCCTTGGCGTTATCAGTGACAAGGATTTAAAGAATTGTTTGCTGTGACCAAACTAGCTCGTACATGAAAAGTTTAAATTAATTTGAATTTTATACAATATTTTCAAAGGTCTCGACTGTTTTCACATTTTTAAATTTATGATTAATTGGTGCACAAGGTAGTCACAGTTTAGCAAAACACATAAAAATGTCTGCCATGTCAGTAAAAATTCTTCCAGCTTTACAAGACAACTATATGTATTTGGTAATTGATGACAAAACTAAAGAAGCTGCTATAGTTGATCCTGTACAACCACAAACTGTTTTAAGTGCAGTTGAGGAA…
Rped-0646b	1	1004	0	0	0	1	0	0	GATTCATTGTGTTGCTTTTATTAGGATTTCTTGATCAATCTCTGCAAGGAGATGTTTACTGTCGTGATGAAAACAATAACCCTGTGGATTGGTATGTTCTCTACAAGTTCCCCAGATTAAAAACAAACTCCAACCCCTTTTTAAAAAAAGGAAATGGATACATGTTTATAACTTCAGAAAGTTTAAACGATGGATGGCAAATTTCTAAAAATACGATTGATGGAAATAGTTCAATACTTGCAAAAACATTGCCGTATCTGAATCATGCTCAACCAAAACAAGTGAGACAATAAAGTAAAAAAATAATTGAGTTTGTGTGTGTGATTTTTGTTTTTTACTCTCTAGGTGCCGAAATGTTTGAAATTTCGGAACAAAATATATCAACAGGACTGAGCAATT…
Rped-0647b	1	587	0	0	0	1	0	0	CTCTTTGTAACCAAAATGCAATATATTAATATGTACACAAGTTGCCGGTGGAATTATACGACAGTTATTTAATCAAAATCAATTTTATATTCTCCCCCATACTAATGGACATATTGAGTTTATTGTAGGACTTATATACAATGACGAATTCTAATAATTGTGAACAAGTTATTTTAGCCACTGGAGGCTATGATCATACAATAAAGCTTTGGCAATTAAATTCTGGAGTATGTAGACACACAGCTCAGCACACTGATTCGGACATCAACATATTCGAATGTATGATTTAATGTCAAACAGTACAAGTCCAGTTGTCAATTATGAAGGAATTAGTAAAAATGTGACAGGGGTTGGCTTTCATGAGGAAGGAAAGTGGATGTTCACTGGAGGTGAAGACTG…
Rped-0648b	1	630	0	0	0	1	0	0	TACAGGCCAGGTCTCCATTAATCTGGCATATTTATTAAACCTTCAGGCACTTACTGTTGTCTGCAGAAGAATGGCATCTCTCCGACCAAAAGTATTCGTTTCTAGATCCGATTTTCCGGAAGTTGGAATCGAATTACTTGAAAAAAGCTGTGATGTGGAGATGTGGCCTATAGAGAAAGGTGAGATCTCAAAACAGGAACTATTAAAGAGAGTAGTTGGTAAGGATGCTATCCTTGTGTGCTCTCATGAGAAAATAAATGCCGAAGTCATTGGTGCTGCTGGTAAAAATTTGAAGGTAATTAGTACCGTTTCAGTCGGACTTGACCATATTGATTTGGATGCTGTTAAGGAAAAGTCAATAATGATTGGTAATACTCCTAATGCTAACACTTCAGCTGT…
Rped-0650b	1	1083	1	0	0	0	0	0	GTTTTGGACAGGCTGTTGCTCCAGGCAGCGCTCCCCCTCCACCGGCCAACCTACAACCGCCTCAGTCAGGTCCTGTCTTCTGCTCTGTCGGCATCACTCAACTCTACACACTCAATCGCCATCATGGGGTTCTGCTCATGCACAACAAAGTTTGTTCTGTTCTTCTTCAACCTAGCCTGTGCGTTGCTGGGACTGGCAATACTTGGTATAGGTATTTACATGAACATCCAAGGAAAGACTTTCCGAGAAGTGCTGGATGGCCAACTAACGGTTTCAACTATCCTCTTGATTGTTGTTGGAGGATCTGTATTCCTCATTGCATTCTTCGGCTGCTGTGGAGCTATTAGAGAAGATCCTTGTTGCCTCAATACGTATGGTGTTATACTATCTGCCATTCTT…
Rped-0653b	1	798	0	0	0	0	0	1	GTTATGATTGACGTAAATTGTAATCTTCGCCTTAAATTGATAAGATTACTTTATCACTGACTTAAAATATTTACCTTTGTTCCTGATAAGGTCTCTCTTATGACGGTACTCCAACTTCCCAGCATAAAAATTACTCGTTTATCTGGTTCCTGACTGATAAATTTTTATTCTGTAGGCCCGTCCTGTTGATGTTTTATTCTGAAAAGATGAGCATAAATAAAGTACCTGAAATAGTGGTTTTTGGATCTTGTATGGTTGATTTAGTTTGCTATGCTCCTAGGCTGCCTAGACCAGGAGAAACAATTCATGGTTCTGATTTTAAGATGGGAAATGGCGGAAAGGGTGCAAACCAGTGTGTTGCAGCTGCAAAATTAGGTGCTTCTACGTGCCTTATTGCCA…
Rped-0654b	1	2155	0	0	1	0	0	0	GAATTATTTTACAAACATGTGAAAATTCAATGTTGACATATGTTTGCAAAATATTATATGATTGGTATTCTTAAAATTGTTGGGAATTAGCATATTAGGGACACTCAAACAGGTTCCCAAATTGCTGGATTATATTTTTAAATAATATAAATGAAGATGAGTGACCGGGAGGAGAATAATCGGGATGGTCATCAGAGTCCAGCCGGGAGTATGTCAGACAGAAGCGAAGGAGAAAGGAAAATAGTGACATACAGATCCAGATCGAAAGATCGAAGTGAATCACGGTCGCCTTCCCCCCACAAGAGCAAAAGAAAATATTCCAGATCTCGGTCTAGATCACGATCACATCATAAATCACGTAGAAGTTCCAAATATCGTTCAAGGTCACGTTCGCCTAGG…
