# Supplementary material for: Gene Expression in Gut Symbiotic Organ of Stinkbug Affected by Extracellular Bacterial Symbiont
Source: PLoS One. 2013 May 14;8(5):e64557. doi: 10.1371/journal.pone.0064557 (PMC3653873; doi:10.1371/journal.pone.0064557)
Supplement: Table S3 — Assignment of Gene Ontology (GO) molecular function terms to the midgut EST data sets of R. pedestris . (XLS) [file pone.0064557.s004.xls]

## Sheet: Supp Table 3
Table S3. Assignment of Gene Ontology (GO) molecular function terms to the midgut EST data sets of R. pedestris.
	SymM3				SymM4B				SymM4				ApoM3				ApoM4B				ApoM4
	Genes	%	ESTs	%	Genes	%	ESTs	%	Genes	%	ESTs	%	Genes	%	ESTs	%	Genes	%	ESTs	%	Genes	%	ESTs	%
1. Antioxidant activity GO:0016209	4	0.695652	5	0.487805	2	0.408163	2	0.138504	1	0.156006	1	0.0648508	5	0.786164	8	0.75188	5	0.768049	6	0.4662	0	0	0	0
2. Binding GO:0005488	143	24.8696	254	24.7805	120	24.4898	245	16.9668	134	20.9048	169	10.9598	168	26.4151	259	24.3421	155	23.8095	267	20.7459	128	21.0181	174	14.0663
3. Catalytic activity GO:0003824	143	24.8696	260	25.3659	107	21.8367	563	38.9889	153	23.869	311	20.1686	158	24.8428	280	26.3158	135	20.7373	270	20.979	119	19.5402	211	17.0574
4. Electron carrier activity GO:0009055	8	1.3913	19	1.85366	3	0.612245	3	0.207756	5	0.780031	10	0.648508	10	1.57233	17	1.59774	5	0.768049	7	0.543901	7	1.14943	11	0.889248
5. Enzyme regulator activity GO:0030234	13	2.26087	19	1.85366	9	1.83673	11	0.761773	10	1.56006	12	0.77821	8	1.25786	9	0.845865	13	1.99693	17	1.3209	8	1.31363	12	0.970089
6. Metallochaperone activity GO:0016530	1	0.173913	1	0.097561	1	0.204082	1	0.0692521	0	0	0	0	1	0.157233	1	0.093985	2	0.30722	2	0.1554	0	0	0	0
7. Molecular transducer activity GO:0060089	5	0.869565	6	0.585366	3	0.612245	3	0.207756	4	0.624025	4	0.259403	5	0.786164	7	0.657895	6	0.921659	6	0.4662	3	0.492611	3	0.242522
8. Nucleic acid binding transcription factor activity GO:0001071	2	0.347826	2	0.195122	8	1.63265	9	0.623269	5	0.780031	6	0.389105	2	0.314465	2	0.18797	6	0.921659	8	0.621601	3	0.492611	3	0.242522
9. Protein binding transcription factor activity GO:0000988	0	0	0	0	0	0	0	0	1	0.156006	1	0.0648508	0	0	0	0	2	0.30722	2	0.1554	3	0.492611	3	0.242522
10. Structural molecule activity GO:0005198	41	7.13043	64	6.2439	46	9.38776	76	5.26316	44	6.86427	67	4.34501	49	7.7044	78	7.33083	62	9.52381	141	10.9557	66	10.8374	120	9.70089
11. Transcription regulator activity GO:0030528	3	0.521739	3	0.292683	5	1.02041	5	0.34626	4	0.624025	4	0.259403	4	0.628931	4	0.37594	7	1.07527	9	0.699301	7	1.14943	9	0.727567
12. Translation regulator activity GO:0045182	0	0	0	0	1	0.204082	1	0.0692521	0	0	0	0	0	0	0	0	0	0	0	0	0	0	0	0
13. Transporter activity GO:0005215	26	4.52174	32	3.12195	24	4.89796	35	2.42382	22	3.43214	28	1.81582	27	4.24528	33	3.1015	29	4.45469	41	3.1857	30	4.92611	37	2.99111
14. Cysteine rich secreted protein	14	2.43478	47	4.58537	17	3.46939	216	14.9584	78	12.1685	580	37.6135	7	1.10063	37	3.47744	15	2.30415	123	9.55711	41	6.73235	304	24.5756
15. Molecular function unknown	172	29.913	313	30.5366	144	29.3878	274	18.9751	180	28.0811	349	22.6329	192	30.1887	329	30.9211	209	32.1045	388	30.1476	194	31.8555	350	28.2943
