# Supplementary material for: Gene Expression in Gut Symbiotic Organ of Stinkbug Affected by Extracellular Bacterial Symbiont
Source: PLoS One. 2013 May 14;8(5):e64557. doi: 10.1371/journal.pone.0064557 (PMC3653873; doi:10.1371/journal.pone.0064557)
Supplement: Table S4 — List of lysozyme genes. (XLS) [file pone.0064557.s005.xls]

## Sheet: Supp Table 4
Table S4. List of lysozyme genes.
Cluster ID	Number of clones	Cluster length (nucleotides)	ORF length (amino acids)	SymM3	SymM4B	SymM4	ApoM3	ApoM4B	ApoM4	DmGene	DmCG	E-value	Annotation	Accession number	Peptide sequence	Signal peptide
Rped-0025	32	562	141	0	0	0	5	26	1	CG7798	CG7798-PA	3e-34	c-type lysozyme	AK416888	MRTLLILALVAFIGAAVEGKKFSQCALVKELLKHGIPKNEMANWICLIEHESGYNTKATHRNTDGSIDYGLFQINNRYWCNSSGGPGKDCHVTCAALLSDNINASVQCAKLIKRRQGWRAWYGWINHCNGKKLPNVNHCY*	MRTLLILALVAFIGAAVEG
Rped-0028	28	956	223	0	1	9	0	6	12				bacterial lysozyme	AK416891	MKILLFVLGCLTCQVYSYVNKVVDLSHWNNVNMRLAQEDGIVGVIHKATQGEDYIDPTYQKRREQAEKLGLLWGAYHFGSGSNLGQVQADHFLRTVGNHTNVLLVLDLEPNGSNTMSIEQAGDFVLRVLEVTGRYPLIYGSPYFLSSYTGKLDVLRECKLWIAHYTDNASPILPNGSNSWLFWQYTDGGRGGTPRLVKGIGPCDRDRFNGEEEDLINKWPHF*	MKILLFVLGCLTCQVYS
Rped-0069	14	555	141	0	2	5	0	7	0	CG11159	CG11159-PA	1e-20	c-type lysozyme	AK416923	MNPTSVATSFAIFLLACACSVESKKFTRCGLVQELIFHQFTDLANWICLIEAGSDRNTGAIHNDGGKAKYGLFQIDTDWCSDKWYPAKKCFVKCQSLISDDISKSVDCAQKMYTAGGFKMFQAWRDNCEGKPLPDLSPCF*	MNPTSVATSFAIFLLACACSVES
