# Supplementary material for: Gene Expression in Gut Symbiotic Organ of Stinkbug Affected by Extracellular Bacterial Symbiont
Source: PLoS One. 2013 May 14;8(5):e64557. doi: 10.1371/journal.pone.0064557 (PMC3653873; doi:10.1371/journal.pone.0064557)
Supplement: Table S5 — List of cysteine-rich secreted protein genes. (XLS) [file pone.0064557.s006.xls]

## Sheet: Supp Table 5
Table 5. List of cysteine-rich secreted protein genes.
Cluster ID	Number of clones	Cluster length (nucleotides)	ORF length (amino acids)	SymM3	SymM4B	SymM4	ApoM3	ApoM4B	ApoM4	DmGene	DmCG	E-value	Annotation	Accession number	Peptide sequence	Signal peptide
Rped-0001	199	492	80	0	0	64	0	24	111				cysteine rich secreted protein	AK416867	MNKVLVLVLVFCVVSAVLARPQEPDARVGGDWERCKVMRRCRDRIPCCESVEGPNCCEKPDPWRLKFEVLEGKISEGQI*	MNKVLVLVLVFCVVSAVLA
Rped-0003	164	553	85	2	0	96	0	0	66				cysteine rich secreted protein	AK416869	MSKFPVFLFLVVCTFLVVSSEDALGTYCGSRRTCGGGTFCCDFAAGLCCTFGSSCCRATGMNYCCKQSSDGVFRAVAGQLATEE*	MSKFPVFLFLVVCTFLVVSS
Rped-0004	150	428	93	9	81	0	13	47	0				cysteine rich secreted protein	AK416870	MSRLVLAVGVLCLFSAVFAIQTESSEEVIETQVNKQWCSTTTYCNDGYRCCSKYTCCPLATLCCGGGQYCCSRANKLFELSTASQVSSAEQH*	MSRLVLAVGVLCLFSAVFA
Rped-0007	82	405	93	13	56	0	5	8	0				cysteine rich secreted protein	AK416873	MSRLVLAIGVLCLFTAVFAIETASNEEELESQVNKQWCSTTTYCNDGYKCCTVYTCCPVSTLCCGGGQYCCARANSLFEMAISSAVKAKEQQ*	MSRLVLAIGVLCLFTAVFA
Rped-0008	62	530	96	1	0	61	0	0	0				cysteine rich secreted protein	AK416874	MLKIISLLTVLTFVTSVVLSQEDNASHDSDILGEKCGLTSCEVGTHCCISDKRFCCQIGRVCKKQPWGMACLRKYNDIRGVPAMRSNLYKPHRHG*	MLKIISLLTVLTFVTSVVLS
Rped-0009	61	847	97	4	33	20	0	4	0				cysteine rich secreted protein	AK416875	MARLALAVGILCIISTVLAVKTLNDDLAPETQVTKTWCDSSSFCDDGDICCRTAGPDFTCCPPGYLCCGGGTYCCATANKMFESQTTKSTAAKKLH*	MARLALAVGILCIISTVLA
Rped-0013	44	398	93	8	25	0	0	11	0				cysteine rich secreted protein	AK416879	MSRLVLAIGVLCLFSAVFAIETASNEEELESQVNKQWCSPTTYCNDGYHCCTVYTCCPNSRFCCGGGQYCCAIANSLFEMAISSAVEAKEQH*	MSRLVLAIGVLCLFSAVFA
Rped-0017	42	473	87	1	0	24	0	0	17				cysteine rich secreted protein	AK416883	MAHKIAMLSLAVIIYLSISTVQGSPKGIGIVGKRNCPNGVYCPVGTECCMKNSDWVCCCCGEKSDEVTPSANITPRSRNITPLQHG*	MAHKIAMLSLAVIIYLSISTVQG
Rped-0026	32	440	90	0	0	25	0	0	7				cysteine rich secreted protein	AK416889	MSKFQVLILFLSIAGLALAGIDKRGWEQCSKNHWCMRGYYCCDSYLPRSCCSRPNMPHLTANRPIRRSVYIPHQLELADGKLGDSDFHL*	MSKFQVLILFLSIAGLALA
Rped-0029	28	452	97	0	0	4	6	14	4				cysteine rich secreted protein	AK416892	MSLKNFFFVFAIVMVAAIFAARADDPAPEKHCPPGAAQWPDTGDCRTFYVCGEKGETVDKCLWLLRRFNRETLKCDWAWHVDCSVKPKEPVVPPKP*	MSLKNFFFVFAIVMVAAIFAARA
Rped-0035	22	461	87	0	0	12	0	0	10				cysteine rich secreted protein	AK416896	MYTMRKTVLFGGVLGLFLIVLSVASEEVPKTELDDRVCGPSICNDGHRCCSPIACCPNKYRCCSNFCCFDDKIFLPLRPVPITSTS*	MYTMRKTVLFGGVLGLFLIVLSVAS
Rped-0037	21	696	96	0	0	16	0	0	5				cysteine rich secreted protein	AK416898	MSRIFFIICTICAITGVMSNILDLKGRRTEEECGALHYCRLNAHCCNGIFCCDNGWECCWPKNAQPSCCDGNGRMIPARYPIPRPKQDLPIPNII*	MSRIFFIICTICAITGVMS
Rped-0039	20	403	88	0	0	16	0	0	4				cysteine rich secreted protein	AK416899	MVGALLILSTVASLYTTSNAALEGYCGMGRHCGEGFKCCDPMSGFCCAHHLQCCRQGHTTFCCNASNLRDSTRAPKHTIDERKFGRI*	MVGALLILSTVASLYTTSNA
Rped-0043	19	726	163	0	2	17	0	0	0				cysteine rich secreted protein	AK416902	MVTSKSFLLCAAFFVTVQISYARVAEDIFNNYELEPQFEDEDPEPLSNKVCHCETASCSCCVREFRKTICTSVDFLEKLDEDSLLIQVNLTINDKRVISQKISTNSIPPLCYTTGPLAVCIKLNGRKEVDFEVCAALQLRLLGRKKKEIDLYCLRVPATYNL*	MVTSKSFLLCAAFFVTVQISYA
Rped-0048	18	1055	105	0	0	8	0	0	10				cysteine rich secreted protein	AK416907	MFWPLLLLPFFLSGLCAEKDTLGRDICGPWSFCGHGFHCCTLEHCCPYTTICCITRDNGVKCCPKKRGAMSTPIRTIFTSVGQLRSTETLQGQAQIKKSANMLY*	MFWPLLLLPFFLSGLCA
Rped-0056	16	744	96	0	0	10	0	0	6				cysteine rich secreted protein	AK416913	MNTITIILTVALFCSVLGAPGFQGEQCKRGTLCKFGHYCCSQVVWWWQHCCPNGVVCCQRFGPGCGKECDDQVEEDYLPKHQTKAADPEELISHG*	MNTITIILTVALFCSVLG
Rped-0061	15	665	99	0	0	15	0	0	0				cysteine rich secreted protein	AK416916	MRFLFVITCCIAFAYYTNGEESNISTKHLRGLSKEREYCSEHSYCPLNTHCCPSLRECCPNGFYCCPEVSLGLGGWACCQHKLEGNSGLNRKYFSDIQ*	MRFLFVITCCIAFAYYTNG
Rped-0068	14	522	87	0	0	9	0	0	5				cysteine rich secreted protein	AK416922	MAHKLAMFSLAVIIYLSISTVQGSPKGIGIVGKRNCPNGVYCPVGTECCMKNSDWVCCCCGEKSDEVTPSANITPRSRNITPMQHG*	MAHKLAMFSLAVIIYLSISTVQG
Rped-0074	12	432	103	2	0	0	9	1	0				cysteine rich secreted protein	AK416927	MNTVKMNCILLLLAGLIAASSAITCTPELCRQICQNPPTPQSCANAGTEYRPFSSLCQCCATCVPYLGPFDFCDPSPDIFGPIPVIHKHCRPGKRCVNNRCI*	MNTVKMNCILLLLAGLIAASSA
Rped-0075	12	588	94	0	0	4	0	0	8				cysteine rich secreted protein	AK416928	MFIIILAITVFICTAVSESNFNDIERCGMLIIGCDPLERCCPQSKCCPVFMSCCKNKRACCAPWSENIWIPGKNAKPLPRLKTLAKKSLKWSH*	MFIIILAITVFICTAVS
Rped-0077	12	926	182	0	0	12	0	0	0				cysteine rich secreted protein	AK416930	MVTPKLFLLCAAFFVTVQISYARVAEDIFNNYELEPQFEDEDPEPLSNKVCHCETASCSCCVREFRKTICTSVDFLEKLDEDSLLIQVNLTINDKRVISQKISTDMIPALCYQGMTGLGVCVKLNTRKEETLYKLCTSLQIIYGKKVVNEIDLNCLDVPRSLQITEQNIFEVNSQELYDFI*	MVTPKLFLLCAAFFVTVQISYA
Rped-0094	10	722	97	0	1	8	0	0	1				cysteine rich secreted protein	AK416946	MAKSAIIILIICLFCYVSSEEESLDGPIVICGNGPCAPGHRCCNPMTGFCCPNDYICCHDRASWFCCEPHLSSGVTRFFGILPRGKSTSRQAVSHG*	MAKSAIIILIICLFCYVSS
Rped-0095	10	507	96	0	0	10	0	0	0				cysteine rich secreted protein	AK416947	MSRIFFIICTICAITGVMSNILDLKGRRTEEECGALHYCRLNAHCCNGLFCCDDGWECCWPKNAQPSCCDGNGRIIPARYPVPRPKQDLPIPNII*	MSRIFFIICTICAITGVMS
Rped-0106	10	461	82	0	0	10	0	0	0				cysteine rich secreted protein	AK416957	MFKIILISLALFCHLGLAVTINKGSCGLGRYCMDGWQCCDARFSRCCPPSTNCCAGIYINHCCGKQITESEITALNRRRIS*	MFKIILISLALFCHLGLA
Rped-0126	8	608	93	0	0	6	0	0	2				cysteine rich secreted protein	AK416975	MLFTILLLVCSIAASSALVPGEQDQMTERVGALEVVGGLLEPPYRKKCGGTRYCGPGYHCCDPWSCCPDGQHCCWDWRNPRCCVKPPPDDSS*	MLFTILLLVCSIAASSA
Rped-0133	8	494	74	0	0	6	0	0	2				cysteine rich secreted protein	AK416981	MARYTLLIIITFIVCLTSASLTPTSTTGFGKLFMLFSKRCCNTSVCCEIGTYCSWFRHRYICVIPEYRNTIQN*	MARYTLLIIITFIVCLTSASL
Rped-0144	7	477	82	1	3	1	2	0	0				cysteine rich secreted protein	AK416990	MSRFLIITAVLCFVGLATAIVQENGQSNAWCSSTTFCNTGYRCCSATTCCPNYTLCCPGGRTCCRRSNDLFGLPALTARNK*	MSRFLIITAVLCFVGLATA
Rped-0145	7	1010	86	0	0	6	0	0	1				cysteine rich secreted protein	AK416991	MLKTILIVSLIGSIAVSAAEGQTSPTVVKRVFCNERTYCGFLEKCCNDGKHCCERTLECCKSSNGQARCCLYPWPFPKLLQILQE*	MLKTILIVSLIGSIAVSAAEG
Rped-0146	7	551	84	0	4	3	0	0	0				cysteine rich secreted protein	AK416992	MSRCLLLIGLMSVMASAIETTHMEKLLNCFLFSDCPNGYRCCSLASCCPTKGFYCCPFLECCSFNGGKSIPAIRSIRRTKMRV*	MSRCLLLIGLMSVMASA
Rped-0147	7	718	75	0	0	4	0	0	3				cysteine rich secreted protein	AK416993	MIWAFLLISVVVINSTLAASTVNPFGAEQYCGGGKYCENGAHCCTSNSCCPNTHYCCKKDGMIICCTNPGQYEP*	MIWAFLLISVVVINSTLA
Rped-0157	7	812	93	0	0	6	0	0	1				cysteine rich secreted protein	AK417003	MLLILLILSLLSSVISRPDRLKTEACGRGRTCKDGYYCCNDFRHFCCPLQMDCCIGSTMNYCCTHNPEGGQIVGKSVLKRPFSYERGIPSMI*	MLLILLILSLLSSVIS
Rped-0160	7	581	97	0	0	4	0	0	3				cysteine rich secreted protein	AK417006	MMYPALIVLALVINSVAAASVKSNCGLYRNCVFGYHCCDPIEGICCPRTLSCCNKSGVVGSCCKTSPASTNSLTLPLKMRLESQVGLNLDPPRVHH*	MMYPALIVLALVINSVAA
Rped-0166	7	445	92	0	0	5	0	0	2				cysteine rich secreted protein	AK417012	MIRIVILFSACCFAFAVNSNEGEIPTSYENPLAYVNGNKEWCSLHYYCPPGTHCCPNLSDCCPHGFYCVLDPFNAPGSNNYLCKLHRSKQS*	MIRIVILFSACCFAFAVNS
Rped-0173	7	1427	88	0	1	4	0	0	2				cysteine rich secreted protein	AK417018	MIIMRSLGVFLLITLVVSVFAKRDTDLVEDGDSSIAQCPEGHRPCGQICCPPRNFCCYSTTCCGINYILGIPLVKTVPKGIYSVSHG*	MIIMRSLGVFLLITLVVSVFA
Rped-0177	6	713	111	0	0	1	0	0	5				cysteine rich secreted protein	AK417021	MVPIISIILLISLTIAEAEDSIKQGDVGVIVDHCSKTKYCGRGFLCCGNTHCCPNSMYCCWPQWCRPLCCRYPFFQPTSNSGCPHALPSVTPAKRPKEAIEHMDTMVSSE*	MVPIISIILLISLTIAEA
Rped-0178	6	747	99	0	0	5	0	0	1				cysteine rich secreted protein	AK417022	MAKSAIIILIICLFCYVSSEEESLDGPIVICGNGPCAPGHRCCNPMTGFCCPSDYICCHDRASWFCCEPHLSSGVTRFFGILPRRKPTSRDRQEVSHG*	MAKSAIIILIICLFCYVSS
Rped-0179	6	871	73	0	0	0	1	3	2				cysteine rich secreted protein	AK417023	MMLFYVIFAICVVFESAQTEDYLLRKHPPQCSFTRSCPPNLYCCRKVVKYWTHCCQEGLRCTWERGVPKCEP*	MMLFYVIFAICVVFESAQT
Rped-0184	6	1285	112	0	0	5	0	0	1				cysteine rich secreted protein	AK417027	MTLPSRSSNVRVMFNIGAMFKLLVALVIVAYVAGKVHKEDESSTFRDSKVFCSDHKYCGPGFHCCDVANCCPESRACCWPMGNTKCCKDPVWPWDLNKDYNDPSPANVQLL*	MTLPSRSSNVRVMFNIGAMFKLLVALVIVAYVAG
Rped-0191	6	631	80	0	1	5	0	0	0				cysteine rich secreted protein	AK417033	MKGSIILTAIFVLMLSSNGVFSIRYCGLGKSCSDSQTCCSPWHCCPSALSCCMTLSRQMTCCRRNGYIAFPAIPSKKLH*	MKGSIILTAIFVLMLSSNGVFS
Rped-0207	5	424	82	1	1	1	0	0	2				cysteine rich secreted protein	AK417046	MPRFFIIANILCFLGLSLSSVPVNSQLSAWCSSTTFCSSGYRCCSPTSCCPISTLCCPGGRTCCRRSIDLYGLPALVAKHN*	MPRFFIIANILCFLGLSLS
Rped-0208	5	538	100	0	0	5	0	0	0				cysteine rich secreted protein	AK417047	MIYHLGVIILLLGCTLGKEVDKNVGYMPCSPAKHCNDNFHCCNPYWCCPDTTYCCYARGLQCCKKKPPGSTPGFEIIPPVRSNIKKTEMEDLLNMKYHY*	MIYHLGVIILLLGCTLG
Rped-0209	5	433	98	1	2	1	0	1	0				cysteine rich secreted protein	AK417048	MSLKNFFFVFAIVMVAAIFAARAADPPTPEKHCPPGAAQWPDTADCRTFYVCGEKGETVDKCLWLLRRFNRETLKCDWAWNVDCSVKPKEPVVPPKP*	MSLKNFFFVFAIVMVAAIFAARA
Rped-0210	5	764	89	0	1	1	0	3	0				cysteine rich secreted protein	AK417049	MANTAVFFLATIVVVAALVDGLAIGSSSVENGDRCSPSTVCSSGYKCCSSTTCCKTTQQCCGSGGMFCCSTFTFLATPAVAVEPIDLN*	MANTAVFFLATIVVVAALVDG
Rped-0216	5	483	106	0	0	4	0	0	1				cysteine rich secreted protein	AK417055	MMKLLILVFLLSALVPWSYGIGRYNDKCSKYKYCGTGYRCCDLNFCCQESYFCCFDPPSHGPYCCHQITRKIVNPALKGFNKAAILSCEFTPIETCRALLFVCKI*	MMKLLILVFLLSALVPWSYG
Rped-0218	5	487	77	0	0	5	0	0	0				cysteine rich secreted protein	AK417057	MISILVIISLVSLLQAEPEVHQGKPCGKFPEGCPRGFQCCYDACCPLGGVCCNRHGQKCCYRRINFRGFSTLNEMD*	MISILVIISLVSLLQA
Rped-0245	5	729	89	0	0	5	0	0	0				cysteine rich secreted protein	AK417083	MGKILCGIVIVFLICQVFVELEDKERKTQCGGTKYCREGFSCCGAKYCCPNHRWCCWERFDPPNCCRWPWELKLGKQAGWSAKTPRQS*	MGKILCGIVIVFLICQVFVEL
Rped-0253	5	688	86	0	0	5	0	0	0				cysteine rich secreted protein	AK417089	MKATVLIFFLVALITLTLAELADDKRVVCSPNKYCGSGYKCCGVRHCCPTAKYCCYGYLFQWYCCNIPYQIRTSDDSRGRNVRVF*	MKATVLIFFLVALITLTLA
Rped-0259	4	711	92	0	0	4	0	0	0				cysteine rich secreted protein	AK417094	MRSVFIIVSSLGLIVSIYSQIPPDIGPRCGLTTVCHAGFHCCNAKLCCPLYWRCCGYRFCCPHDALDHILSFYRRIPATNSITTIHNVTKG*	MRSVFIIVSSLGLIVSIYS
Rped-0269	4	835	78	0	0	2	0	0	2				cysteine rich secreted protein	AK417103	MKAIVLAFLFLYVTGLAATQDNAPSVGAKIFCNERMYCPENHQCCWDGKHCCPFNRYCCSKTTKTGISCCVQPPFPY*	MKAIVLAFLFLYVTGLAA
Rped-0281	4	921	98	2	0	2	0	0	0				cysteine rich secreted protein	AK417114	MAIPVHLLLILSTHLYYTEAAVSLAYCGQEYCHKYYKCCDLWNTLCCPMYMECCREGNKSYCCDSPYEKKASNQNEMRKLDISLFNKFQKLSWSDLE*	MAIPVHLLLILSTHLYYTEA
Rped-0302	4	574	119	1	2	0	0	1	0				cysteine rich secreted protein	AK417133	MQKGLITAVFCSLGVIFFLKGSSSIDICSPITICPDGQHCCSATSCCEDQFECCEEGESCCSPTTNQVRPKTSVIFLTKPLEGNPLDDEYLEAIMKHFPSKFILPNTTEYIEEPSILV*	MQKGLITAVFCSLGVIFFLKGSSS
Rped-0334	3	491	94	0	0	1	0	0	2				cysteine rich secreted protein	AK417160	MNKIVFVILVVCIISVSEGLSKELPSQKGVGDIVDWCTKTTHCQPGYTCCERTHCCPDSMYCCWPPRCKPQCCRFPFFSPFERIPAMPASSVL*	MNKIVFVILVVCIISVSEG
Rped-0335	3	753	89	0	0	0	0	2	1				cysteine rich secreted protein	AK417161	MANTAVFFLATIVVVAALVDGFSIGSTSVENGDRCSPSTVCSSGYKCCSSTTCCKTTQQCCGSGGMFCCSTFTFLATPAVAVEPIDLN*	MANTAVFFLATIVVVAALVDG
Rped-0336	3	729	89	0	1	0	0	2	0				cysteine rich secreted protein	AK417162	MANTAVFFLATIVVVAALVDGFAIGSSSVENGDRCSPSTVCSSGYKCCSSTTCCKTTQQCCGSGGMFCCSTFTFLATPAVAVEPIDLN*	MANTAVFFLATIVVVAALVDG
Rped-0338	3	722	112	0	0	0	0	0	3				cysteine rich secreted protein	AK417164	MTLPSRSSNVRVMFNIEAMFELLVALVFIAYVAGKVHKEDETSTLRDSKVFCSDHKYCGPGFHCCDVANCCPESRACCWPMGNTKCCKDPVWPWDLNKDYNDPSPANVQLL*	MTLPSRSSNVRVMFNIEAMFELLVALVFIAYVAG
Rped-0342	3	523	73	0	0	1	0	0	2				cysteine rich secreted protein	AK417168	MSKLLLIVTIFYLVYSVSGSPFGAGISDSFCNINLTCGKGFFCCKHNSACCPLFHRIGDLVVPRIKFMDPQL*	MSKLLLIVTIFYLVYSVSG
Rped-0359	3	1114	95	1	0	2	0	0	0				cysteine rich secreted protein	AK417183	MKMWIILLISSLAIIISTAEEHQTQLEKTQVPCGVAYCNSGLYCCSAAKYVCCPRTYRCCKGIIGFYCCNGPFSLKGKKPVILRSTSLSKANNV*	MKMWIILLISSLAIIISTA
Rped-0381	3	478	62	0	0	0	0	0	3				cysteine rich secreted protein	AK417204	MSRFLTFLVVLSVICYIQALPPQFGNCGAVNCRSDEHCCLPGKCCPITHYCCLGDLCCSGV*	MSRFLTFLVVLSVICYIQA
Rped-0403	3	548	111	0	0	3	0	0	0				cysteine rich secreted protein	AK417220	MKMWLSTVVIFLFSFQSLVFSQSLLGEHCGLSKLCQEGFFCCDLHCCPAGASCCSWLPWGEECCTPTKFIFSRPLQRLHGNDLATKNGQEYSNSGTDILSRLTNTKLSTK*	MKMWLSTVVIFLFSFQSLVFS
Rped-0441	2	256	65	0	0	2	0	0	0				cysteine rich secreted protein	AK417247	MISILTLLGLTSLVIFITGPEIGQTIDICSNTTSCLYNYHCCSTKSCCPNDLVCCGAGFYCCRR*	MISILTLLGLTSLVIFITGPEIGQT
Rped-0442	2	392	96	0	0	2	0	0	0				cysteine rich secreted protein	AK417248	MFLEPFIILCLVSLAFCRPDFGITEFCGRAKHCRGEFYCCDQMSRLCCPYGFDCCIGHFANHCCRMYNSPSNVISARTFEKPSVSIYRGSILRNF*	MFLEPFIILCLVSLAFC
Rped-0443	2	692	103	0	0	2	0	0	0				cysteine rich secreted protein	AK417249	MIFSFLITIFLTNTTYATSEVKINKYARDLAGYSSFREWCNRVHYCPDYYFCCPDLRMCCPNGSFCCHPKHFTDSLDVWDCCVNEKMPTNNIKGFRKTGSNI*	MIFSFLITIFLTNTTYA
Rped-0473	2	327	74	0	0	1	0	0	1				cysteine rich secreted protein	AK417270	MTKSLLIVCLLLSITYSIAERERCGPHTWCPEGLICCRRGSLCCVPNEESLRENFLFTSDERPYNQDDSVVNY*	MTKSLLIVCLLLSITYSIA
Rped-0478	2	767	89	0	0	1	0	0	1				cysteine rich secreted protein	AK417275	MSNIFIILAIALIATEISGTEDDSSMTVLGDGRVFCSERFYCKATFHCCDGTHCCSQNTYCCWSTNRLPKCCDFPPPFPRSTAQLKHQ*	MSNIFIILAIALIATEISG
Rped-0480	2	407	107	0	0	2	0	0	0				cysteine rich secreted protein	AK417277	MDHSLSIYVLILCISSITVISHGFNTTGIECGKNFYCERKAKCCHSVYCCWEGYSCCQHFGKLYCCLGKRVMRGVKPRAVLNAPASSSLPIFSSLRLPKPKQIVNT*	MDHSLSIYVLILCISSITVISHG
Rped-0499	2	761	99	0	0	0	0	0	2				cysteine rich secreted protein	AK417294	MGRIIVLACLTSLLCLVVSEARTPTAEKCSEGNYCVLGLKCCGLRHCCPSRPALTCCYQMFGPPICCKYHSHSNMNSQHLFHQRTAVTHMKKSYFSED*	MGRIIVLACLTSLLCLVVSEA
Rped-0506	2	816	69	0	0	2	0	0	0				cysteine rich secreted protein	AK417301	MKGLRLITILFLLHLLTSRSAANGEGGECNANNPCPAGYICCLSSLTCCPEGSYCCWWWNNIRCCKIS*	MKGLRLITILFLLHLLTSRSA
Rped-0509	2	425	62	0	0	2	0	0	0				cysteine rich secreted protein	AK417303	MSRTLVILALLFIFGAVLAAAEEFFPVRFGIGFRCCDPDHCCRKLTSCCGVGAFLMCCRDI*	MSRTLVILALLFIFGAVLA
Rped-0514	2	754	74	0	0	1	0	0	1				cysteine rich secreted protein	AK417308	MLKTFLLISLIAYVVGSSVVPEDTSVIGQWKVFCSEKLYCSDGFHCCDASHCCPNHQSCCWPKSDTRCCDRSI*	MLKTFLLISLIAYVVG
Rped-0528	2	446	95	0	1	0	0	0	1				cysteine rich secreted protein	AK417320	MANQVVFILCISLPAFFVFAYSSINEIDKCSLKTYCEEGKHCCTNLTCCENELVCCRGGLYCCDKSNTTDLSRIEEIVINKVSASRRFEPTVLQ*	MANQVVFILCISLPAFFVFAYS
Rped-0607	2	851	81	0	0	2	0	0	0				cysteine rich secreted protein	AK417389	MFFVLSCLVFSNAYSTEDISKPYLKHLSELGLDKQWCSLHYSCPGSTHCCPNLRDCCPPGYYCLPDALSPEGRYFCRLHM*	MFFVLSCLVFSNAYS
Rped-0663	1	693	72	0	0	1	0	0	0				cysteine rich secreted protein	AK417434	MRSYIFVCATLAILCIVHVEPKFQIIDRCSVLNYCGSGNHCCIDTKTCCPNNSRCCPKYKCCVIPSIPNTK*	MRSYIFVCATLAILCIVHVEP
Rped-0664	1	599	73	0	0	1	0	0	0				cysteine rich secreted protein	AK417435	MSRILLLSIGLCFTSIICSGKSFSAGVDVCSPDSMCPPGFKCCSPLWCCPAHKRCCGYHFCCRHHPDKIFFN*	MSRILLLSIGLCFTSIICSG
Rped-0665	1	538	97	0	0	1	0	0	0				cysteine rich secreted protein	AK417436	MIWWILLICFISSSADIINLHNRDMAPLEESDIRARADRPRSTITRCKRRMYCAGEEFECCDPWSCCPAPKVCCWKQTEFRCCQSKNSTISTEAVK*	MIWWILLICFISSSA
Rped-0666	1	1186	94	0	0	1	0	0	0				cysteine rich secreted protein	AK417437	MHSINFICSLIVVTLISDSIAAIGRKDDEWCLTRTGFCPPHMLCCDGTFCCPKISRCCKESFNRCCPYWTENSDYKIIGIRAIRISDGAKSSD*	MHSINFICSLIVVTLISDSIA
Rped-0670	1	352	74	0	0	0	0	0	1				cysteine rich secreted protein	AK417438	MIWAFLLISVVVINSTLAASTVNPFGADPYCGSWKYCENGFKCCTPGYCCPNNRPCCVKWGSWMCCETSPSII*	MIWAFLLISVVVINSTLA
Rped-0671	1	430	97	0	0	0	0	0	1				cysteine rich secreted protein	AK417439	MIPKFILLLVMVSYTYGNHCPMNPKRCETVRCAQATREGCEKQGLDFVAKESICGCCDFCQPFSSNGEECGPKTEPMNGAKINCQPPSTCENGICT*	MIPKFILLLVMVSYTYG
Rped-0676	1	623	94	0	0	0	1	0	0				cysteine rich secreted protein	AK417443	MAASTIARFATLFAVLMVVCYVSAEPEPTPEPTPEPNYPWCSRPCCCHKPVCCASTTTCGALVVPTLATVHSRGKARSHDCCCKKCGCCPYCC*	MAASTIARFATLFAVLMVVCYVSA
Rped-0678	1	527	87	0	0	0	0	0	1				cysteine rich secreted protein	AK417445	MELATFFIILIICGTMGENTFIQNRFPGTMDSCSETNRCRPGYTCCSSSHCCPIGLFCCFLAPTHLPCCNFPFFQPIHVNYNNNNV*	MELATFFIILIICGTMG
Rped-0679	1	528	83	0	0	1	0	0	0				cysteine rich secreted protein	AK417446	MKKLIVGLLLAVLICQITANIQLKDGNSHCGGTKYCGPGFSCCAERYCCKNPRWCCWSWYDPPTCCKHPWQLPSSRIYRALP*	MKKLIVGLLLAVLICQITA
Rped-0684	1	346	73	0	0	1	0	0	0				cysteine rich secreted protein	AK417451	MSSFIVLIAAFFIIDCLNCDIINGESCRNGEKCRKGYSCCGLSSTCCPYGWRCCGYHFCCSLSTIPFFVNKV*	MSSFIVLIAAFFIIDCLNC
Rped-0703	1	991	84	0	0	1	0	0	0				cysteine rich secreted protein	AK417462	MAKLLVIIFLASVVCLVRGGIDKRGWEMCTWNTWCVKGYYCCNTYYTNVCCPRSTPQHQLTTRDIRKRIFLPQLFEWPEMRQT*	MAKLLVIIFLASVVCLVRG
Rped-0776	1	536	85	0	1	0	0	0	0				cysteine rich secreted protein	AK417514	MERFLFIATALSFLCLTFVADTSSQGILIWCNGRTACYEGYRCCSETGCCPLSTACCRGGKACCRRLGSLEIPVQKATAVAHRN*	MERFLFIATALSFLCLTFVADTSS
Rped-0804	1	518	77	0	0	1	0	0	0				cysteine rich secreted protein	AK417528	MIWAFLLISVVVINSTLAASTVNPFGVGHVCSNNKYCGQGLHCCGESYCCPSSLFCCNLHKDNKQYCCVQPPWDKP*	MIWAFLLISVVVINSTLA
Rped-0805	1	610	98	0	0	1	0	0	0				cysteine rich secreted protein	AK417529	MWDCRVLAFILLTHGIATSCCIITLREGQTQDELAGEYRVSTPSDIPFRTNCGGTRYCGPGFHCCDSTRCCPNNRHCCWDWRRLTCCRLPLDYPGIN*	MWDCRVLAFILLTHGIAT
Rped-0826	1	741	101	0	0	1	0	0	0				cysteine rich secreted protein	AK417547	MSPFILLATVVSLACIAVIVRSDDNLEGRTIDKNGEGEWCAGDFCRSGTHCCRKNCCPDGWRCCFNGDRCCWPLLKDAIHSSFNPRELENLKKKPTELQK*	MSPFILLATVVSLACIAVIVRS
Rped-0970	1	376	80	0	0	1	0	0	0				cysteine rich secreted protein	AK417655	MLRTVLILTVLCVTIHVLVAQEYTQKTRHCPNGIDCPPKMECCMKRSNWLCCYTSHEQGAKTIRHYFPIPRNVAPLQHG*	MLRTVLILTVLCVTIHVLVA
Rped-1252	1	771	65	0	0	1	0	0	0				cysteine rich secreted protein	AK417869	MIFKLVLLSVVLCISNAKAGDLQLRIHCSEGHWCTFGSFCCSDTFCCRFTTYCCGKNACCPYKP*	MIFKLVLLSVVLCISNAKA
Rped-1524	1	606	99	0	0	1	0	0	0				cysteine rich secreted protein	AK418079	MIFPAGFLLPLFALVAVATAGNMEKGQDCSNKMVFCPSIMKCCTGDYCCKKNLYCCITPVTGAACCVFPGGTLAVAGVRALPKPQMRLKELRKEFRES*	MIFPAGFLLPLFALVAVATA
Rped-1578	1	879	69	0	0	1	0	0	0				cysteine rich secreted protein	AK418114	MRVFLLISVLFCSFILATPTPFEGRDGGRCKTILDCSPNFFCCQGSNTCCPKGTMCCKWWNTRCCEIY*	MRVFLLISVLFCSFILA
Rped-1624	1	657	73	0	0	1	0	0	0				cysteine rich secreted protein	AK418145	MLKVVLALTLALCVGFVAAEKDSHIPIECSHGWICRDGFRCCGPTHCCPYHLHCAFTPNGSPICRKYPDSSK*	MLKVVLALTLALCVGFVAA
Rped-1659	1	740	85	0	0	1	0	0	0				cysteine rich secreted protein	AK418163	MERSAACWMLLLCFFQLYSESYGKCSPDKQCRPGLKCCGDKYCCPVAYGKSCCYQIFGPPFCCHFYGLRQIIQRSTKSRPIYSS*	MERSAACWMLLLCFFQLYSESYG
Rped-1689	1	480	114	0	0	1	0	0	0				cysteine rich secreted protein	AK418180	MEYFGIEGLKSMKKLGLWLCLIGVSCSFVAADNLGRRGRINMPCGLGRTCELSSSFCCSQWSGICCPFGLTCCVSGGTTFCCNNQGIYLGIPATPRPSSSRNREIFPYSHRIV*	MEYFGIEGLKSMKKLGLWLCLIGVSCSFVAA
Rped-1733	1	547	85	0	0	0	0	1	0				cysteine rich secreted protein	AK418201	MTRLLVPVALLLTIICCVFSAEWQVNREDCSPTSYCADGFKCCSTTKCCPINLTCCGNGTDCCGNSNGIVLESARRPIYINQEQ*	MTRLLVPVALLLTIICCVFS
Rped-1776	1	498	94	0	0	1	0	0	0				cysteine rich secreted protein	AK418221	MFRRTPLFIIILFFIVLSGATEDIVGKYPCGNKWYEFCYPGQHCCFGQYCCSDQLNCCYTPALGRACCVGPNWFFGATPGKNPAILPLFAKLN*	MFRRTPLFIIILFFIVLSGAT
Rped-1783	1	866	87	0	0	0	0	1	0				cysteine rich secreted protein	AK418225	MANTAVFFLATIVVVATLVDGFAIGSSSVENGDRCSPTMVCGSGMKCCSSSTCCKATQKCCGSSGRFCCSTVSFLATPALAVEPQE*	MANTAVFFLATIVVVATLVDG
Rped-1822	1	419	93	0	0	1	0	0	0				cysteine rich secreted protein	AK418245	MFKIILISLALFCHLGLAVTINKAWCGGRAFCFEGEHCCDSSRHLCCPSGQSCCKPVKWVKAMCCRDIVPFEEPVKQIYSNILKENPNLERA*	MFKIILISLALFCHLGLA
