# Supplementary material for: Gene Expression in Gut Symbiotic Organ of Stinkbug Affected by Extracellular Bacterial Symbiont
Source: PLoS One. 2013 May 14;8(5):e64557. doi: 10.1371/journal.pone.0064557 (PMC3653873; doi:10.1371/journal.pone.0064557)
Supplement: Table S7 — Primer sets for quantitative RT-PCR. (XLS) [file pone.0064557.s008.xls]

## Sheet: Supp. Table7
Table S7. Primer sets for quantitative RT-PCR.
Gene	sense	antisense
Rped-0025	CAGCCAGTGTGCTCTTGTGA	CCAGGTCCTCCTGAACTGTTG
Rped-0033	GCTGTCTTCCACAGCCTGAA	CTGCAATGGTTGTTGCACAT
Rped-0049	TGGGAGAGGAGGACAAGATG	CTGCCTTCCATGTAGTCTTG
Rped-0053	CAGATGCCTTGGGCCATCAT	CCAGCAAAGTAGTGGGGAAC
Rped-0058	CTGTGCGCAGTTTCTGCTCT	CCAGCGAATCTCAGATTGGA
Rped-0064	CTTTCGTGTTCCTGATCGTG	AATCGGGCCATTCTTCAGCT
Rped-0070	GGTGTCGTCGATTTGTTTGC	CATTATCGAGGCCAAAGCTG
Rped-0008	ACGTCAGTTGTGCTTAGCCA	CATGCCCCAAGGTTGTTTCT
Rped-0023	TGATGGTGGGATTCATGCTC	GGGTTGAGCACAGGAAGAAT
Rped-0031	AGGTGTTTCTGGCTGTTTCC	GCAGATGTCAGCCTGATGTC
Rped-0043	CTCTGCTATACAACTGGCCC	GTTGCTGGCACTCTCAAACA
Rped-0047	GATGAATGGACAAACTTCAAGTTGGC	CAAACTCCTCTTCAGTCAGATCTC
Rped-0061	TAGCGAACACTCGTACTGCC	GACCGCTATTGCCTTCCAAT
Rped-0077	GCAAGTTGCTCCTGCTGTGT	AGTCCTGTCATGCCTTGGTA
Rped-0090	TACCTGTTGCTTTGGTTCGC	GCCCTAAACTCGTTGAAACC
Rped-0095	GCATTGCACTACTGCAGGCT	TCGTGGGACAGGGTATCTTG
Rped-0100	TACATGGGGTGCTACAAGGA	GACTGGCAGTGATTGATGCA
Rped-0106	AGATTCAGCCGATGCTGTCC	CTTAGGGCAGCTTGAGAGCT
Rped-0247	CCTGCATCCGTTGCTTTTGT	GGCATCGAGGGCTTCAATAA
